# Supplementary material for: Genome-Wide Investigation and Functional Verification of the ZIP Family Transporters in Wild Emmer Wheat
Source: Int J Mol Sci. 2022 Mar 5;23(5):2866. doi: 10.3390/ijms23052866 (PMC8911026; doi:10.3390/ijms23052866)
Supplement: Supplementary file 1 [file ijms-23-02866-s001.zip]

Archive with 10 entries (10 files):
- Figure S1.tif
- Figure S2.tif
- Figure S3.tif
- Figure S4.tif
- Figure S5.tif
- Figure S6.tif
- Table S1.xlsx
- Table S2.xlsx
- Table S3.xlsx
- Table S4.xlsx
