# Supplementary material for: Genome-Wide Investigation and Functional Verification of the ZIP Family Transporters in Wild Emmer Wheat
Source: Int J Mol Sci. 2022 Mar 5;23(5):2866. doi: 10.3390/ijms23052866 (PMC8911026; doi:10.3390/ijms23052866)
Supplement: Supplementary file 1 [file ijms-23-02866-s001.zip › Table S1.xlsx]

## Sheet: Sheet1
Table S1 Comparison of sequence homology between Tazips and Tdzips.
Geneid	TdZIPs	TaZIPs	Homology	Description
TdZIP1A-1	TRIDC1AG014690.1	TraesCS1A02G111000.1	95.51%
TdZIP1A-2	TRIDC1AG018050.1	TraesCS1A02G125500.1	38.34%	The large deletion was in front of the promoter
TdZIP1A-3	TRIDC1AG019100.1	TraesCS1A02G133400.2	99.83%	The difference of single amino acid
TdZIP1A-4	TRIDC1AG044090.1	TraesCS1A02G297400.1	96.25%
TdZIP1A-5	TRIDC1AG044100.1	TraesCS1A02G297500.1	72.36%	Fragment insertion
TdZIP1B-1	TRIDC1BG018820.1	TraesCS1B02G128800.1	100%
TdZIP1B-2	TRIDC1BG022010.1	TraesCS1B02G144500.1	26.42%	The large deletion was in front of the promoter
TdZIP1B-3	TRIDC1BG023900.1	TraesCS1B02G150000.2	100%
TdZIP1B-4	TRIDC1BG049910.1	TraesCS1B02G306400.1	99.17%	The difference of single amino acid
TdZIP1B-5	TRIDC1BG049920.3	TraesCS1B02G306500.1	99.72%
TdZIP2A-1	TRIDC2AG017840.1	TraesCS2A02G143400.1	26.84%	The large deletion was in front of the promoter
TdZIP2A-2	TRIDC2AG017850.1	TraesCS2A02G143400.1	17.94%	Large deletion
TdZIP2A-3	TRIDC2AG061130.1	TraesCS2A02G424200.2	42.22%	The large deletion was in front of the promoter
TdZIP2A-4	TRIDC2AG071150.1	TraesCS2A02G505500.1	26.84%	The large deletion was in front of the promoter
TdZIP2B-2	TRIDC2BG021610.1	TraesCS2B02G168400.1	44.59%	The large deletion was in front of the promoter
TdZIP2B-3	TRIDC2BG064770.1	TraesCS2B02G443800.1	66.67%	Large fragment difference
TdZIP2B-4	TRIDC2BG077000.1	TraesCS2B02G533800.1	44.74%	Large fragment difference
TdZIP3A-1	TRIDC3AG074590.1	TraesCS3A02G527000.1	91.91%	Fragment insertion
TdZIP3B-1	TRIDC3BG085920.1	TraesCS3B02G595100.1	99.72%	The difference of single amino acid
TdZIP4A-1	TRIDC4AG003470.1	TraesCS4A02G025400.1	56.73%	Large deletion
TdZIP4B-1	TRIDC4BG048110.1	TraesCS4B02G278600.1	95.34%	Fragment insertion
TdZIP5A-1	TRIDC5AG039960.1	TraesCS5A02G256100.1	33.00%	The large deletion was in front of the promoter
TdZIP5B-1	TRIDC5BG042350.1	/
TdZIP6A-1	TRIDC6AG012920.1	TraesCS6A02G099800.1	54.57%	Large deletion
TdZIP6A-2	TRIDC6AG022380.1	TraesCS6A02G158700.1	100%
TdZIP6B-1	TRIDC6BG018040.1	TraesCS6B02G128000.1	94.28%
TdZIP6B-2	TRIDC6BG028970.1	TraesCS6B02G192600.2	82.97%	The large deletion was in front of the promoter
TdZIP6B-3	TRIDC6BG030420.1	TraesCS6B02G201300.1	100%
TdZIP7A-2	TRIDC7AG050460.2	TraesCS7A02G361000.1	87.05%	The large deletion was in front of the promoter
TdZIP7A-3	TRIDC7AG058500.1	TraesCS7A02G420200.1	55.07%	Large fragment difference
TdZIP7B-1	TRIDC7BG041340.4	TraesCS7B02G251700.1	55.60%	Large deletion
TdZIP7B-2	TRIDC7BG043370.1	TraesCS7B02G266800.2	49.55%
TdZIP7B-3	TRIDC7BG051280.1	TraesCS7B02G321200.1	68.65%	Large deletion
