# Supplementary material for: Genome-Wide Investigation and Functional Verification of the ZIP Family Transporters in Wild Emmer Wheat
Source: Int J Mol Sci. 2022 Mar 5;23(5):2866. doi: 10.3390/ijms23052866 (PMC8911026; doi:10.3390/ijms23052866)
Supplement: Supplementary file 1 [file ijms-23-02866-s001.zip › Table S2.xlsx]

## Sheet: Sheet1
Table S2 The functional annotation of 33 TdZIPs.
gene_name	KOG_class	KOG_class_annotation	Pfam_annotation	Swiss_Prot_annotation
TRIDC1AG019100	[P]	Inorganic ion transport and metabolism	ZIP Zinc transporter	Putative zinc transporter At3g08650 OS=Arabidopsis thaliana OX=3702 GN=At3g08650 PE=2 SV=2
TRIDC1BG023900	[P]	Inorganic ion transport and metabolism	ZIP Zinc transporter	Putative zinc transporter At3g08650 OS=Arabidopsis thaliana OX=3702 GN=At3g08650 PE=2 SV=2
TRIDC3AG074590	[P]	Inorganic ion transport and metabolism	ZIP Zinc transporter	Zinc transporter 1 OS=Oryza sativa subsp. japonica OX=39947 GN=ZIP1 PE=1 SV=1
TRIDC3BG085920	[P]	Inorganic ion transport and metabolism	ZIP Zinc transporter	Zinc transporter 1 OS=Oryza sativa subsp. japonica OX=39947 GN=ZIP1 PE=1 SV=1
TRIDC7AG058500	[P]	Inorganic ion transport and metabolism	ZIP Zinc transporter;; ZIP Zinc transporter	Zinc transporter 10 OS=Oryza sativa subsp. japonica OX=39947 GN=ZIP10 PE=3 SV=2
TRIDC7BG043370	[P]	Inorganic ion transport and metabolism	ZIP Zinc transporter	Zinc transporter 10 OS=Oryza sativa subsp. japonica OX=39947 GN=ZIP10 PE=3 SV=2
TRIDC7BG051280	[P]	Inorganic ion transport and metabolism	ZIP Zinc transporter	Zinc transporter 10 OS=Oryza sativa subsp. japonica OX=39947 GN=ZIP10 PE=3 SV=2
TRIDC5AG039960	[P]	Inorganic ion transport and metabolism	ZIP Zinc transporter;; ZIP Zinc transporter	Zinc transporter 2 OS=Oryza sativa subsp. japonica OX=39947 GN=ZIP2 PE=2 SV=1
TRIDC5BG042350	[P]	Inorganic ion transport and metabolism	ZIP Zinc transporter	Zinc transporter 2 OS=Oryza sativa subsp. japonica OX=39947 GN=ZIP2 PE=2 SV=1
TRIDC6AG012920	[P]	Inorganic ion transport and metabolism	ZIP Zinc transporter	Zinc transporter 2 OS=Oryza sativa subsp. japonica OX=39947 GN=ZIP2 PE=2 SV=1
TRIDC6BG018040	[P]	Inorganic ion transport and metabolism	ZIP Zinc transporter	Zinc transporter 2 OS=Oryza sativa subsp. japonica OX=39947 GN=ZIP2 PE=2 SV=1
TRIDC2AG061130	[P]	Inorganic ion transport and metabolism	ZIP Zinc transporter	Zinc transporter 3 OS=Oryza sativa subsp. japonica OX=39947 GN=ZIP3 PE=1 SV=2
TRIDC2BG064770	[P]	Inorganic ion transport and metabolism	ZIP Zinc transporter	Zinc transporter 3 OS=Oryza sativa subsp. japonica OX=39947 GN=ZIP3 PE=1 SV=2
TRIDC1AG044090	[P]	Inorganic ion transport and metabolism	ZIP Zinc transporter	Zinc transporter 5 OS=Oryza sativa subsp. japonica OX=39947 GN=ZIP5 PE=2 SV=1
TRIDC1AG044100	[P]	Inorganic ion transport and metabolism	ZIP Zinc transporter	Zinc transporter 5 OS=Oryza sativa subsp. japonica OX=39947 GN=ZIP5 PE=2 SV=1
TRIDC1BG049910	[P]	Inorganic ion transport and metabolism	ZIP Zinc transporter	Zinc transporter 5 OS=Oryza sativa subsp. japonica OX=39947 GN=ZIP5 PE=2 SV=1
TRIDC1BG049920	[P]	Inorganic ion transport and metabolism	ZIP Zinc transporter;; ZIP Zinc transporter	Zinc transporter 5 OS=Oryza sativa subsp. japonica OX=39947 GN=ZIP5 PE=2 SV=1
TRIDC4AG003470	[P]	Inorganic ion transport and metabolism	ZIP Zinc transporter;; ZIP Zinc transporter	Zinc transporter 5 OS=Oryza sativa subsp. japonica OX=39947 GN=ZIP5 PE=2 SV=1
TRIDC4BG048110	[P]	Inorganic ion transport and metabolism	ZIP Zinc transporter	Zinc transporter 5 OS=Oryza sativa subsp. japonica OX=39947 GN=ZIP5 PE=2 SV=1
TRIDC1AG014690	[P]	Inorganic ion transport and metabolism	ZIP Zinc transporter	Zinc transporter 6 OS=Oryza sativa subsp. japonica OX=39947 GN=ZIP6 PE=2 SV=1
TRIDC1BG018820	[P]	Inorganic ion transport and metabolism	ZIP Zinc transporter	Zinc transporter 6 OS=Oryza sativa subsp. japonica OX=39947 GN=ZIP6 PE=2 SV=1
TRIDC1AG018050	[P]	Inorganic ion transport and metabolism	ZIP Zinc transporter	Zinc transporter 7 OS=Oryza sativa subsp. japonica OX=39947 GN=ZIP7 PE=2 SV=1
TRIDC1BG022010	[P]	Inorganic ion transport and metabolism	ZIP Zinc transporter	Zinc transporter 7 OS=Oryza sativa subsp. japonica OX=39947 GN=ZIP7 PE=2 SV=1
TRIDC2AG017840	[P]	Inorganic ion transport and metabolism	ZIP Zinc transporter	Zinc transporter 8 OS=Oryza sativa subsp. japonica OX=39947 GN=ZIP8 PE=2 SV=1
TRIDC2AG017850	[P]	Inorganic ion transport and metabolism	ZIP Zinc transporter	Zinc transporter 8 OS=Oryza sativa subsp. japonica OX=39947 GN=ZIP8 PE=2 SV=1
TRIDC2AG071150	[P]	Inorganic ion transport and metabolism	ZIP Zinc transporter	Zinc transporter 8 OS=Oryza sativa subsp. japonica OX=39947 GN=ZIP8 PE=2 SV=1
TRIDC2BG021610	[P]	Inorganic ion transport and metabolism	ZIP Zinc transporter	Zinc transporter 8 OS=Oryza sativa subsp. japonica OX=39947 GN=ZIP8 PE=2 SV=1
TRIDC6BG030420	[P]	Inorganic ion transport and metabolism	ZIP Zinc transporter	Zinc transporter 8 OS=Oryza sativa subsp. japonica OX=39947 GN=ZIP8 PE=2 SV=1
TRIDC7AG050460	[P]	Inorganic ion transport and metabolism	ZIP Zinc transporter	Zinc transporter 9 OS=Arabidopsis thaliana OX=3702 GN=ZIP9 PE=2 SV=1
TRIDC2BG077000	[P]	Inorganic ion transport and metabolism	ZIP Zinc transporter	Zinc transporter 9 OS=Oryza sativa subsp. japonica OX=39947 GN=ZIP9 PE=3 SV=3
TRIDC6AG022380	[P]	Inorganic ion transport and metabolism	ZIP Zinc transporter	Zinc transporter ZTP29 OS=Arabidopsis thaliana OX=3702 GN=ZTP29 PE=2 SV=1
TRIDC6BG028970	[P]	Inorganic ion transport and metabolism	ZIP Zinc transporter	Zinc transporter ZTP29 OS=Arabidopsis thaliana OX=3702 GN=ZTP29 PE=2 SV=1
TRIDC7BG041340	[P]	Inorganic ion transport and metabolism	ZIP Zinc transporter	Zinc transporter ZTP29 OS=Arabidopsis thaliana OX=3702 GN=ZTP29 PE=2 SV=1
