# Supplementary material for: Genome-Wide Investigation and Functional Verification of the ZIP Family Transporters in Wild Emmer Wheat
Source: Int J Mol Sci. 2022 Mar 5;23(5):2866. doi: 10.3390/ijms23052866 (PMC8911026; doi:10.3390/ijms23052866)
Supplement: Supplementary file 1 [file ijms-23-02866-s001.zip › Table S3.xlsx]

## Sheet: Sheet1
Table S3 The summary of cis-element of 33 TdZIPs promoters.
Geneid	start	end	Cis-element	Descrition
TdZIP1A_1	663	667	ABRE	cis-acting element involved in the abscisic acid responsiveness
TdZIP1A_1	612	618	GARE_motif	gibberellin-responsive element
TdZIP1A_1	568	574	TCCC_motif	light responsive element
TdZIP1A_1	1880	1885	MBS	MYB binding site involved in drought-inducibility
TdZIP1A_1	1093	1098	ARE	cis-acting regulatory element essential for the anaerobic induction
TdZIP1A_1	964	969	GC_motif	enhancer-like element involved in anoxic specific inducibility
TdZIP1A_1	1609	1613	CGTCA_motif	cis-acting regulatory element involved in the MeJA-responsiveness
TdZIP1A_1	463	469	TCCC_motif	light responsive element
TdZIP1A_1	545	550	TGA_element	auxin-responsive element
TdZIP1A_1	1732	1737	TGA_element	auxin-responsive element
TdZIP1A_2	176	184	ABRE	cis-acting element involved in the abscisic acid responsiveness
TdZIP1A_2	758	762	ABRE	cis-acting element involved in the abscisic acid responsiveness
TdZIP1A_2	1874	1878	ABRE	cis-acting element involved in the abscisic acid responsiveness
TdZIP1A_2	584	589	CAT_box	cis-acting regulatory element related to meristem expression
TdZIP1A_2	1273	1280	O2_site	cis-acting regulatory element involved in zein metabolism regulation
TdZIP1A_2	1302	1310	O2_site	cis-acting regulatory element involved in zein metabolism regulation
TdZIP1A_2	1443	1448	MBS	MYB binding site involved in drought-inducibility
TdZIP1A_2	1430	1436	GCN4_motif	cis-regulatory element involved in endosperm expression
TdZIP1A_2	298	305	RY_element	cis-acting regulatory element involved in seed-specific regulation
TdZIP1A_2	368	375	RY_element	cis-acting regulatory element involved in seed-specific regulation
TdZIP1A_2	433	440	RY_element	cis-acting regulatory element involved in seed-specific regulation
TdZIP1A_2	215	219	ABRE	cis-acting element involved in the abscisic acid responsiveness
TdZIP1A_2	1357	1362	LTR	cis-acting element involved in low-temperature responsiveness
TdZIP1A_2	1037	1042	LTR	cis-acting element involved in low-temperature responsiveness
TdZIP1A_2	870	874	CGTCA_motif	cis-acting regulatory element involved in the MeJA-responsiveness
TdZIP1A_2	223	227	CGTCA_motif	cis-acting regulatory element involved in the MeJA-responsiveness
TdZIP1A_2	172	176	CGTCA_motif	cis-acting regulatory element involved in the MeJA-responsiveness
TdZIP1A_2	1317	1322	ARE	cis-acting regulatory element essential for the anaerobic induction
TdZIP1A_2	1814	1822	O2_site	cis-acting regulatory element involved in zein metabolism regulation
TdZIP1A_3	832	837	ARE	cis-acting regulatory element essential for the anaerobic induction
TdZIP1A_3	15	20	ARE	cis-acting regulatory element essential for the anaerobic induction
TdZIP1A_3	1377	1385	TCA	cis-acting element involved in salicylic acid responsiveness
TdZIP1A_3	491	497	GCN4_motif	cis-regulatory element involved in endosperm expression
TdZIP1A_3	1288	1292	ABRE	cis-acting element involved in the abscisic acid responsiveness
TdZIP1A_3	227	232	ABRE	cis-acting element involved in the abscisic acid responsiveness
TdZIP1A_3	1772	1777	MBS	MYB binding site involved in drought-inducibility
TdZIP1A_3	774	779	MBS	MYB binding site involved in drought-inducibility
TdZIP1A_3	1054	1059	LTR	cis-acting element involved in low-temperature responsiveness
TdZIP1A_3	125	129	ABRE	cis-acting element involved in the abscisic acid responsiveness
TdZIP1A_3	1770	1774	ABRE	cis-acting element involved in the abscisic acid responsiveness
TdZIP1A_3	801	805	CGTCA_motif	cis-acting regulatory element involved in the MeJA-responsiveness
TdZIP1A_3	1755	1760	CAT_box	cis-acting regulatory element related to meristem expression
TdZIP1A_3	852	858	GARE_motif	gibberellin-responsive element
TdZIP1A_3	206	212	AuxRR_core	cis-acting regulatory element involved in auxin responsiveness
TdZIP1A_4	883	893	MBS	MYB binding site involved in drought-inducibility
TdZIP1A_4	870	874	RY_element	cis-acting regulatory element involved in seed-specific regulation
TdZIP1A_4	188	191	ABRE	cis-acting element involved in the abscisic acid responsiveness
TdZIP1A_4	275	278	ABRE	cis-acting element involved in the abscisic acid responsiveness
TdZIP1A_4	1060	1063	ABRE	cis-acting element involved in the abscisic acid responsiveness
TdZIP1A_4	1789	1792	ABRE	cis-acting element involved in the abscisic acid responsiveness
TdZIP1A_4	1818	1821	ABRE	cis-acting element involved in the abscisic acid responsiveness
TdZIP1A_4	1209	1214	CAT_box	cis-acting regulatory element related to meristem expression
TdZIP1A_4	1017	1020	CAT_box	cis-acting regulatory element related to meristem expression
TdZIP1A_4	1577	1581	CGTCA_motif	cis-acting regulatory element involved in the MeJA-responsiveness
TdZIP1A_4	1551	1554	CGTCA_motif	cis-acting regulatory element involved in the MeJA-responsiveness
TdZIP1A_4	1214	1218	CGTCA_motif	cis-acting regulatory element involved in the MeJA-responsiveness
TdZIP1A_4	940	943	CGTCA_motif	cis-acting regulatory element involved in the MeJA-responsiveness
TdZIP1A_4	447	451	CGTCA_motif	cis-acting regulatory element involved in the MeJA-responsiveness
TdZIP1A_4	142	146	CGTCA_motif	cis-acting regulatory element involved in the MeJA-responsiveness
TdZIP1A_4	1419	1423	O2_site	cis-acting regulatory element involved in zein metabolism regulation
TdZIP1A_4	1740	1745	TGA_element	auxin-responsive element
TdZIP1A_4	429	434	GC_motif	enhancer-like element involved in anoxic specific inducibility
TdZIP1A_4	255	260	GC_motif	enhancer-like element involved in anoxic specific inducibility
TdZIP1A_4	248	256	GC_motif	enhancer-like element involved in anoxic specific inducibility
TdZIP1A_5	171	179	O2_site	cis-acting regulatory element involved in zein metabolism regulation
TdZIP1A_5	741	746	ARE	cis-acting regulatory element essential for the anaerobic induction
TdZIP1A_5	1769	1773	ABRE	cis-acting element involved in the abscisic acid responsiveness
TdZIP1A_5	1686	1690	ABRE	cis-acting element involved in the abscisic acid responsiveness
TdZIP1A_5	938	942	ABRE	cis-acting element involved in the abscisic acid responsiveness
TdZIP1A_5	479	484	TGA_element	auxin-responsive element
TdZIP1A_5	1017	1025	TCA	cis-acting element involved in salicylic acid responsiveness
TdZIP1A_5	1543	1548	CAT_box	cis-acting regulatory element related to meristem expression
TdZIP1A_5	1033	1041	O2_site	cis-acting regulatory element involved in zein metabolism regulation
TdZIP1A_5	313	317	CGTCA_motif	cis-acting regulatory element involved in the MeJA-responsiveness
TdZIP1A_5	114	118	ABRE	cis-acting element involved in the abscisic acid responsiveness
TdZIP1A_5	628	633	ABRE	cis-acting element involved in the abscisic acid responsiveness
TdZIP1A_5	629	633	ABRE	cis-acting element involved in the abscisic acid responsiveness
TdZIP1A_5	933	938	ABRE	cis-acting element involved in the abscisic acid responsiveness
TdZIP1A_5	934	938	ABRE	cis-acting element involved in the abscisic acid responsiveness
TdZIP1A_5	577	582	TGA_element	auxin-responsive element
TdZIP1A_5	1066	1071	LTR	cis-acting element involved in low-temperature responsiveness
TdZIP1A_5	1204	1209	LTR	cis-acting element involved in low-temperature responsiveness
TdZIP1A_5	548	556	GC_motif	enhancer-like element involved in anoxic specific inducibility
TdZIP1B_1	1696	1700	CGTCA_motif	cis-acting regulatory element involved in the MeJA-responsiveness
TdZIP1B_1	1828	1833	TGA_element	auxin-responsive element
TdZIP1B_1	1532	1537	TGA_element	auxin-responsive element
TdZIP1B_1	1618	1622	ABRE	cis-acting element involved in the abscisic acid responsiveness
TdZIP1B_1	124	129	GC_motif	enhancer-like element involved in anoxic specific inducibility
TdZIP1B_1	477	481	CGTCA_motif	cis-acting regulatory element involved in the MeJA-responsiveness
TdZIP1B_1	1088	1092	CGTCA_motif	cis-acting regulatory element involved in the MeJA-responsiveness
TdZIP1B_1	22	28	ABRE	cis-acting element involved in the abscisic acid responsiveness
TdZIP1B_1	617	622	ABRE	cis-acting element involved in the abscisic acid responsiveness
TdZIP1B_1	618	622	ABRE	cis-acting element involved in the abscisic acid responsiveness
TdZIP1B_1	1250	1257	ABRE	cis-acting element involved in the abscisic acid responsiveness
TdZIP1B_1	1251	1255	ABRE	cis-acting element involved in the abscisic acid responsiveness
TdZIP1B_2	1009	1013	CGTCA_motif	cis-acting regulatory element involved in the MeJA-responsiveness
TdZIP1B_2	685	689	CGTCA_motif	cis-acting regulatory element involved in the MeJA-responsiveness
TdZIP1B_2	220	224	CGTCA_motif	cis-acting regulatory element involved in the MeJA-responsiveness
TdZIP1B_2	169	173	CGTCA_motif	cis-acting regulatory element involved in the MeJA-responsiveness
TdZIP1B_2	1572	1577	ARE	cis-acting regulatory element essential for the anaerobic induction
TdZIP1B_2	212	216	ABRE	cis-acting element involved in the abscisic acid responsiveness
TdZIP1B_2	1625	1630	LTR	cis-acting element involved in low-temperature responsiveness
TdZIP1B_2	1182	1187	LTR	cis-acting element involved in low-temperature responsiveness
TdZIP1B_2	317	322	CAT_box	cis-acting regulatory element related to meristem expression
TdZIP1B_2	1877	1881	ABRE	cis-acting element involved in the abscisic acid responsiveness
TdZIP1B_2	1426	1432	GCN4_motif	cis-regulatory element involved in endosperm expression
TdZIP1B_2	578	583	LTR	cis-acting element involved in low-temperature responsiveness
TdZIP1B_2	98	105	RY_element	cis-acting regulatory element involved in seed-specific regulation
TdZIP1B_2	164	171	RY_element	cis-acting regulatory element involved in seed-specific regulation
TdZIP1B_2	32	40	O2_site	cis-acting regulatory element involved in zein metabolism regulation
TdZIP1B_2	1301	1309	O2_site	cis-acting regulatory element involved in zein metabolism regulation
TdZIP1B_3	1884	1892	ABRE	cis-acting element involved in the abscisic acid responsiveness
TdZIP1B_3	1574	1578	ABRE	cis-acting element involved in the abscisic acid responsiveness
TdZIP1B_3	1122	1126	ABRE	cis-acting element involved in the abscisic acid responsiveness
TdZIP1B_3	1040	1046	ABRE	cis-acting element involved in the abscisic acid responsiveness
TdZIP1B_3	903	907	ABRE	cis-acting element involved in the abscisic acid responsiveness
TdZIP1B_3	821	827	ABRE	cis-acting element involved in the abscisic acid responsiveness
TdZIP1B_3	1282	1287	MBS	MYB binding site involved in drought-inducibility
TdZIP1B_3	141	146	MBS	MYB binding site involved in drought-inducibility
TdZIP1B_3	347	352	ARE	cis-acting regulatory element essential for the anaerobic induction
TdZIP1B_3	1107	1113	GARE_motif	gibberellin-responsive element
TdZIP1B_3	888	894	GARE_motif	gibberellin-responsive element
TdZIP1B_3	145	149	ABRE	cis-acting element involved in the abscisic acid responsiveness
TdZIP1B_3	1322	1326	ABRE	cis-acting element involved in the abscisic acid responsiveness
TdZIP1B_3	549	554	TGA_element	auxin-responsive element
TdZIP1B_3	1292	1297	TGA_element	auxin-responsive element
TdZIP1B_3	1343	1348	MBS	MYB binding site involved in drought-inducibility
TdZIP1B_3	1364	1370	TCCC_motif	light responsive element
TdZIP1B_3	80	85	ARE	cis-acting regulatory element essential for the anaerobic induction
TdZIP1B_3	346	351	ARE	cis-acting regulatory element essential for the anaerobic induction
TdZIP1B_3	1262	1267	ARE	cis-acting regulatory element essential for the anaerobic induction
TdZIP1B_3	1383	1387	CGTCA_motif	cis-acting regulatory element involved in the MeJA-responsiveness
TdZIP1B_3	1720	1724	CGTCA_motif	cis-acting regulatory element involved in the MeJA-responsiveness
TdZIP1B_4	376	380	CGTCA_motif	cis-acting regulatory element involved in the MeJA-responsiveness
TdZIP1B_4	214	218	CGTCA_motif	cis-acting regulatory element involved in the MeJA-responsiveness
TdZIP1B_4	1326	1331	MBS	MYB binding site involved in drought-inducibility
TdZIP1B_4	1761	1765	ABRE	cis-acting element involved in the abscisic acid responsiveness
TdZIP1B_4	861	867	TCCC_motif	light responsive element
TdZIP1B_4	855	861	TCCC_motif	light responsive element
TdZIP1B_4	1984	1990	AuxRR_core	cis-acting regulatory element involved in auxin responsiveness
TdZIP1B_4	449	454	CAT_box	cis-acting regulatory element related to meristem expression
TdZIP1B_4	291	296	CAT_box	cis-acting regulatory element related to meristem expression
TdZIP1B_4	42	46	ABRE	cis-acting element involved in the abscisic acid responsiveness
TdZIP1B_4	497	501	ABRE	cis-acting element involved in the abscisic acid responsiveness
TdZIP1B_4	1785	1789	ABRE	cis-acting element involved in the abscisic acid responsiveness
TdZIP1B_4	1983	1988	GC_motif	enhancer-like element involved in anoxic specific inducibility
TdZIP1B_4	570	575	CAT_box	cis-acting regulatory element related to meristem expression
TdZIP1B_4	647	655	TC_rich_repeats	cis-acting element involved in defense and stress responsiveness
TdZIP1B_5	1535	1540	CAT_box	cis-acting regulatory element related to meristem expression
TdZIP1B_5	1433	1438	CAT_box	cis-acting regulatory element related to meristem expression
TdZIP1B_5	1651	1655	ABRE	cis-acting element involved in the abscisic acid responsiveness
TdZIP1B_5	1272	1280	ABRE	cis-acting element involved in the abscisic acid responsiveness
TdZIP1B_5	965	970	ABRE	cis-acting element involved in the abscisic acid responsiveness
TdZIP1B_5	853	857	ABRE	cis-acting element involved in the abscisic acid responsiveness
TdZIP1B_5	1488	1492	CGTCA_motif	cis-acting regulatory element involved in the MeJA-responsiveness
TdZIP1B_5	1679	1684	GC_motif	enhancer-like element involved in anoxic specific inducibility
TdZIP1B_5	1442	1447	TGA_element	auxin-responsive element
TdZIP1B_5	376	381	TGA_element	auxin-responsive element
TdZIP1B_5	166	174	O2_site	cis-acting regulatory element involved in zein metabolism regulation
TdZIP1B_5	132	136	ABRE	cis-acting element involved in the abscisic acid responsiveness
TdZIP1B_5	229	233	ABRE	cis-acting element involved in the abscisic acid responsiveness
TdZIP1B_5	515	519	ABRE	cis-acting element involved in the abscisic acid responsiveness
TdZIP1B_5	723	728	ABRE	cis-acting element involved in the abscisic acid responsiveness
TdZIP1B_5	724	728	ABRE	cis-acting element involved in the abscisic acid responsiveness
TdZIP1B_5	1032	1036	ABRE	cis-acting element involved in the abscisic acid responsiveness
TdZIP1B_5	1492	1496	CGTCA_motif	cis-acting regulatory element involved in the MeJA-responsiveness
TdZIP1B_5	658	666	GC_motif	enhancer-like element involved in anoxic specific inducibility
TdZIP1B_5	296	301	ARE	cis-acting regulatory element essential for the anaerobic induction
TdZIP1B_5	412	417	TGA_element	auxin-responsive element
TdZIP2A_1	800	805	ARE	cis-acting regulatory element essential for the anaerobic induction
TdZIP2A_1	1569	1577	O2_site	cis-acting regulatory element involved in zein metabolism regulation
TdZIP2A_1	1600	1605	GC_motif	enhancer-like element involved in anoxic specific inducibility
TdZIP2A_1	1162	1170	TC_rich_repeats	cis-acting element involved in defense and stress responsiveness
TdZIP2A_1	1657	1665	ABRE	cis-acting element involved in the abscisic acid responsiveness
TdZIP2A_1	1543	1547	ABRE	cis-acting element involved in the abscisic acid responsiveness
TdZIP2A_1	1491	1497	ABRE	cis-acting element involved in the abscisic acid responsiveness
TdZIP2A_1	675	680	CAT_box	cis-acting regulatory element related to meristem expression
TdZIP2A_1	1435	1440	ARE	cis-acting regulatory element essential for the anaerobic induction
TdZIP2A_1	103	109	TCCC_motif	light responsive element
TdZIP2A_1	952	958	TCCC_motif	light responsive element
TdZIP2A_1	338	343	ABRE	cis-acting element involved in the abscisic acid responsiveness
TdZIP2A_1	339	343	ABRE	cis-acting element involved in the abscisic acid responsiveness
TdZIP2A_2	906	914	O2_site	cis-acting regulatory element involved in zein metabolism regulation
TdZIP2A_2	813	821	O2_site	cis-acting regulatory element involved in zein metabolism regulation
TdZIP2A_2	327	335	O2_site	cis-acting regulatory element involved in zein metabolism regulation
TdZIP2A_2	851	858	RY_element	cis-acting regulatory element involved in seed-specific regulation
TdZIP2A_2	358	363	GC_motif	enhancer-like element involved in anoxic specific inducibility
TdZIP2A_2	1368	1374	GARE_motif	gibberellin-responsive element
TdZIP2A_2	1069	1073	CGTCA_motif	cis-acting regulatory element involved in the MeJA-responsiveness
TdZIP2A_2	1071	1079	ABRE	cis-acting element involved in the abscisic acid responsiveness
TdZIP2A_2	415	423	ABRE	cis-acting element involved in the abscisic acid responsiveness
TdZIP2A_2	416	421	ABRE	cis-acting element involved in the abscisic acid responsiveness
TdZIP2A_2	301	305	ABRE	cis-acting element involved in the abscisic acid responsiveness
TdZIP2A_2	249	255	ABRE	cis-acting element involved in the abscisic acid responsiveness
TdZIP2A_2	494	499	LTR	cis-acting element involved in low-temperature responsiveness
TdZIP2A_2	986	991	LTR	cis-acting element involved in low-temperature responsiveness
TdZIP2A_2	863	868	TGA_element	auxin-responsive element
TdZIP2A_2	1917	1922	CAT_box	cis-acting regulatory element related to meristem expression
TdZIP2A_2	1016	1020	CGTCA_motif	cis-acting regulatory element involved in the MeJA-responsiveness
TdZIP2A_2	1152	1156	CGTCA_motif	cis-acting regulatory element involved in the MeJA-responsiveness
TdZIP2A_2	476	480	ABRE	cis-acting element involved in the abscisic acid responsiveness
TdZIP2A_2	924	929	ABRE	cis-acting element involved in the abscisic acid responsiveness
TdZIP2A_2	925	929	ABRE	cis-acting element involved in the abscisic acid responsiveness
TdZIP2A_2	1581	1585	ABRE	cis-acting element involved in the abscisic acid responsiveness
TdZIP2A_2	1345	1351	TCCC_motif	light responsive element
TdZIP2A_3	1768	1772	ABRE	cis-acting element involved in the abscisic acid responsiveness
TdZIP2A_3	1209	1217	ABRE	cis-acting element involved in the abscisic acid responsiveness
TdZIP2A_3	837	841	ABRE	cis-acting element involved in the abscisic acid responsiveness
TdZIP2A_3	198	206	ABRE	cis-acting element involved in the abscisic acid responsiveness
TdZIP2A_3	1375	1379	CGTCA_motif	cis-acting regulatory element involved in the MeJA-responsiveness
TdZIP2A_3	943	947	CGTCA_motif	cis-acting regulatory element involved in the MeJA-responsiveness
TdZIP2A_3	399	403	CGTCA_motif	cis-acting regulatory element involved in the MeJA-responsiveness
TdZIP2A_3	226	234	O2_site	cis-acting regulatory element involved in zein metabolism regulation
TdZIP2A_3	347	351	ABRE	cis-acting element involved in the abscisic acid responsiveness
TdZIP2A_3	1817	1825	ABRE	cis-acting element involved in the abscisic acid responsiveness
TdZIP2A_3	103	107	CGTCA_motif	cis-acting regulatory element involved in the MeJA-responsiveness
TdZIP2A_3	253	257	CGTCA_motif	cis-acting regulatory element involved in the MeJA-responsiveness
TdZIP2A_3	463	467	CGTCA_motif	cis-acting regulatory element involved in the MeJA-responsiveness
TdZIP2A_3	1437	1441	CGTCA_motif	cis-acting regulatory element involved in the MeJA-responsiveness
TdZIP2A_3	112	117	MBS	MYB binding site involved in drought-inducibility
TdZIP2A_3	1113	1119	TCCC_motif	light responsive element
TdZIP2A_3	1938	1944	TCCC_motif	light responsive element
TdZIP2A_3	1315	1320	TGA_element	auxin-responsive element
TdZIP2A_3	1626	1631	TGA_element	auxin-responsive element
TdZIP2A_3	1792	1797	TGA_element	auxin-responsive element
TdZIP2A_3	1037	1045	O2_site	cis-acting regulatory element involved in zein metabolism regulation
TdZIP2A_4	492	499	RY_element	cis-acting regulatory element involved in seed-specific regulation
TdZIP2A_4	1842	1850	ABRE	cis-acting element involved in the abscisic acid responsiveness
TdZIP2A_4	1739	1743	ABRE	cis-acting element involved in the abscisic acid responsiveness
TdZIP2A_4	489	497	ABRE	cis-acting element involved in the abscisic acid responsiveness
TdZIP2A_4	287	292	LTR	cis-acting element involved in low-temperature responsiveness
TdZIP2A_4	1561	1565	CGTCA_motif	cis-acting regulatory element involved in the MeJA-responsiveness
TdZIP2A_4	1385	1390	ARE	cis-acting regulatory element essential for the anaerobic induction
TdZIP2A_4	1245	1249	ABRE	cis-acting element involved in the abscisic acid responsiveness
TdZIP2A_4	224	232	GC_motif	enhancer-like element involved in anoxic specific inducibility
TdZIP2A_4	501	507	TCCC_motif	light responsive element
TdZIP2A_4	1346	1351	LTR	cis-acting element involved in low-temperature responsiveness
TdZIP2A_4	1292	1298	GCN4_motif	cis-regulatory element involved in endosperm expression
TdZIP2A_4	231	235	CGTCA_motif	cis-acting regulatory element involved in the MeJA-responsiveness
TdZIP2A_4	1966	1971	MBS	MYB binding site involved in drought-inducibility
TdZIP2A_4	1436	1441	CAT_box	cis-acting regulatory element related to meristem expression
TdZIP2B_2	1119	1123	CGTCA_motif	cis-acting regulatory element involved in the MeJA-responsiveness
TdZIP2B_2	367	372	GC_motif	enhancer-like element involved in anoxic specific inducibility
TdZIP2B_2	865	872	RY_element	cis-acting regulatory element involved in seed-specific regulation
TdZIP2B_2	920	928	O2_site	cis-acting regulatory element involved in zein metabolism regulation
TdZIP2B_2	826	834	O2_site	cis-acting regulatory element involved in zein metabolism regulation
TdZIP2B_2	336	344	O2_site	cis-acting regulatory element involved in zein metabolism regulation
TdZIP2B_2	1808	1813	CAT_box	cis-acting regulatory element related to meristem expression
TdZIP2B_2	424	432	ABRE	cis-acting element involved in the abscisic acid responsiveness
TdZIP2B_2	425	430	ABRE	cis-acting element involved in the abscisic acid responsiveness
TdZIP2B_2	310	314	ABRE	cis-acting element involved in the abscisic acid responsiveness
TdZIP2B_2	258	264	ABRE	cis-acting element involved in the abscisic acid responsiveness
TdZIP2B_2	58	66	ABRE	cis-acting element involved in the abscisic acid responsiveness
TdZIP2B_2	59	64	ABRE	cis-acting element involved in the abscisic acid responsiveness
TdZIP2B_2	1925	1930	MBS	MYB binding site involved in drought-inducibility
TdZIP2B_2	1514	1519	MBS	MYB binding site involved in drought-inducibility
TdZIP2B_2	1003	1007	CGTCA_motif	cis-acting regulatory element involved in the MeJA-responsiveness
TdZIP2B_2	1138	1142	CGTCA_motif	cis-acting regulatory element involved in the MeJA-responsiveness
TdZIP2B_2	1327	1331	CGTCA_motif	cis-acting regulatory element involved in the MeJA-responsiveness
TdZIP2B_2	1318	1324	TCCC_motif	light responsive element
TdZIP2B_2	139	146	O2_site	cis-acting regulatory element involved in zein metabolism regulation
TdZIP2B_2	181	186	LTR	cis-acting element involved in low-temperature responsiveness
TdZIP2B_2	973	978	LTR	cis-acting element involved in low-temperature responsiveness
TdZIP2B_2	1346	1354	ABRE	cis-acting element involved in the abscisic acid responsiveness
TdZIP2B_2	1572	1576	ABRE	cis-acting element involved in the abscisic acid responsiveness
TdZIP2B_2	1938	1942	ABRE	cis-acting element involved in the abscisic acid responsiveness
TdZIP2B_3	77	82	CAT_box	cis-acting regulatory element related to meristem expression
TdZIP2B_3	1206	1214	O2_site	cis-acting regulatory element involved in zein metabolism regulation
TdZIP2B_3	1554	1558	CGTCA_motif	cis-acting regulatory element involved in the MeJA-responsiveness
TdZIP2B_3	185	189	CGTCA_motif	cis-acting regulatory element involved in the MeJA-responsiveness
TdZIP2B_3	841	849	TCA	cis-acting element involved in salicylic acid responsiveness
TdZIP2B_3	198	206	TCA	cis-acting element involved in salicylic acid responsiveness
TdZIP2B_3	188	196	TCA	cis-acting element involved in salicylic acid responsiveness
TdZIP2B_3	1883	1887	ABRE	cis-acting element involved in the abscisic acid responsiveness
TdZIP2B_3	1178	1186	ABRE	cis-acting element involved in the abscisic acid responsiveness
TdZIP2B_3	396	401	LTR	cis-acting element involved in low-temperature responsiveness
TdZIP2B_3	143	148	ARE	cis-acting regulatory element essential for the anaerobic induction
TdZIP2B_3	961	967	TCCC_motif	light responsive element
TdZIP2B_3	648	652	CGTCA_motif	cis-acting regulatory element involved in the MeJA-responsiveness
TdZIP2B_3	1292	1296	CGTCA_motif	cis-acting regulatory element involved in the MeJA-responsiveness
TdZIP2B_3	812	817	TGA_element	auxin-responsive element
TdZIP2B_3	496	501	GC_motif	enhancer-like element involved in anoxic specific inducibility
TdZIP2B_3	837	845	ABRE	cis-acting element involved in the abscisic acid responsiveness
TdZIP2B_4	1383	1391	O2_site	cis-acting regulatory element involved in zein metabolism regulation
TdZIP2B_4	1942	1947	ARE	cis-acting regulatory element essential for the anaerobic induction
TdZIP2B_4	399	406	RY_element	cis-acting regulatory element involved in seed-specific regulation
TdZIP2B_4	298	303	MBS	MYB binding site involved in drought-inducibility
TdZIP2B_4	1807	1812	LTR	cis-acting element involved in low-temperature responsiveness
TdZIP2B_4	245	250	TGA_element	auxin-responsive element
TdZIP2B_4	214	219	TGA_element	auxin-responsive element
TdZIP2B_4	1776	1780	CGTCA_motif	cis-acting regulatory element involved in the MeJA-responsiveness
TdZIP2B_4	383	387	CGTCA_motif	cis-acting regulatory element involved in the MeJA-responsiveness
TdZIP2B_4	224	228	CGTCA_motif	cis-acting regulatory element involved in the MeJA-responsiveness
TdZIP2B_4	240	244	ABRE	cis-acting element involved in the abscisic acid responsiveness
TdZIP2B_4	782	790	TC_rich_repeats	cis-acting element involved in defense and stress responsiveness
TdZIP2B_4	175	180	CAT_box	cis-acting regulatory element related to meristem expression
TdZIP2B_4	1790	1795	MBS	MYB binding site involved in drought-inducibility
TdZIP2B_4	1088	1093	LTR	cis-acting element involved in low-temperature responsiveness
TdZIP2B_4	1489	1494	LTR	cis-acting element involved in low-temperature responsiveness
TdZIP2B_4	169	174	TGA_element	auxin-responsive element
TdZIP2B_4	583	588	TGA_element	auxin-responsive element
TdZIP2B_4	642	646	CGTCA_motif	cis-acting regulatory element involved in the MeJA-responsiveness
TdZIP2B_4	1460	1464	CGTCA_motif	cis-acting regulatory element involved in the MeJA-responsiveness
TdZIP2B_4	1604	1608	CGTCA_motif	cis-acting regulatory element involved in the MeJA-responsiveness
TdZIP2B_4	725	729	ABRE	cis-acting element involved in the abscisic acid responsiveness
TdZIP2B_4	1122	1126	ABRE	cis-acting element involved in the abscisic acid responsiveness
TdZIP2B_4	1896	1902	ABRE	cis-acting element involved in the abscisic acid responsiveness
TdZIP3A_1	1903	1908	ARE	cis-acting regulatory element essential for the anaerobic induction
TdZIP3A_1	1393	1397	ABRE	cis-acting element involved in the abscisic acid responsiveness
TdZIP3A_1	1049	1053	ABRE	cis-acting element involved in the abscisic acid responsiveness
TdZIP3A_1	1858	1864	GARE_motif	gibberellin-responsive element
TdZIP3A_1	1817	1823	GARE_motif	gibberellin-responsive element
TdZIP3A_1	5	9	CGTCA_motif	cis-acting regulatory element involved in the MeJA-responsiveness
TdZIP3A_1	616	621	ARE	cis-acting regulatory element essential for the anaerobic induction
TdZIP3A_1	1859	1864	ARE	cis-acting regulatory element essential for the anaerobic induction
TdZIP3A_1	291	295	ABRE	cis-acting element involved in the abscisic acid responsiveness
TdZIP3A_1	1457	1463	ABRE	cis-acting element involved in the abscisic acid responsiveness
TdZIP3A_1	991	997	GARE_motif	gibberellin-responsive element
TdZIP3A_1	161	165	CGTCA_motif	cis-acting regulatory element involved in the MeJA-responsiveness
TdZIP3A_1	271	275	CGTCA_motif	cis-acting regulatory element involved in the MeJA-responsiveness
TdZIP3A_1	405	409	CGTCA_motif	cis-acting regulatory element involved in the MeJA-responsiveness
TdZIP3A_1	1708	1716	TC_rich_repeats	cis-acting element involved in defense and stress responsiveness
TdZIP3A_1	570	578	O2_site	cis-acting regulatory element involved in zein metabolism regulation
TdZIP3B_1	1104	1109	ARE	cis-acting regulatory element essential for the anaerobic induction
TdZIP3B_1	138	143	ARE	cis-acting regulatory element essential for the anaerobic induction
TdZIP3B_1	1964	1972	O2_site	cis-acting regulatory element involved in zein metabolism regulation
TdZIP3B_1	1205	1213	TCA	cis-acting element involved in salicylic acid responsiveness
TdZIP3B_1	983	989	ABRE	cis-acting element involved in the abscisic acid responsiveness
TdZIP3B_1	626	630	ABRE	cis-acting element involved in the abscisic acid responsiveness
TdZIP3B_1	1793	1798	MBS	MYB binding site involved in drought-inducibility
TdZIP3B_1	1783	1787	CGTCA_motif	cis-acting regulatory element involved in the MeJA-responsiveness
TdZIP3B_1	1299	1303	CGTCA_motif	cis-acting regulatory element involved in the MeJA-responsiveness
TdZIP3B_1	1202	1206	CGTCA_motif	cis-acting regulatory element involved in the MeJA-responsiveness
TdZIP3B_1	546	552	GCN4_motif	cis-regulatory element involved in endosperm expression
TdZIP3B_1	1838	1844	GARE_motif	gibberellin-responsive element
TdZIP3B_1	1090	1095	ARE	cis-acting regulatory element essential for the anaerobic induction
TdZIP3B_1	1987	1992	ARE	cis-acting regulatory element essential for the anaerobic induction
TdZIP3B_1	1896	1903	O2_site	cis-acting regulatory element involved in zein metabolism regulation
TdZIP3B_1	809	813	ABRE	cis-acting element involved in the abscisic acid responsiveness
TdZIP3B_1	1405	1411	ABRE	cis-acting element involved in the abscisic acid responsiveness
TdZIP3B_1	1590	1596	ABRE	cis-acting element involved in the abscisic acid responsiveness
TdZIP3B_1	1537	1542	MBS	MYB binding site involved in drought-inducibility
TdZIP3B_1	393	398	TGA_element	auxin-responsive element
TdZIP3B_1	1414	1420	GARE_motif	gibberellin-responsive element
TdZIP4A_1	1578	1583	ARE	cis-acting regulatory element essential for the anaerobic induction
TdZIP4A_1	1555	1560	ARE	cis-acting regulatory element essential for the anaerobic induction
TdZIP4A_1	430	437	RY_element	cis-acting regulatory element involved in seed-specific regulation
TdZIP4A_1	1545	1549	CGTCA_motif	cis-acting regulatory element involved in the MeJA-responsiveness
TdZIP4A_1	321	325	ABRE	cis-acting element involved in the abscisic acid responsiveness
TdZIP4A_1	793	800	ABRE	cis-acting element involved in the abscisic acid responsiveness
TdZIP4A_1	794	798	ABRE	cis-acting element involved in the abscisic acid responsiveness
TdZIP4A_1	851	858	RY_element	cis-acting regulatory element involved in seed-specific regulation
TdZIP4B_1	1312	1316	CGTCA_motif	cis-acting regulatory element involved in the MeJA-responsiveness
TdZIP4B_1	915	922	RY_element	cis-acting regulatory element involved in seed-specific regulation
TdZIP4B_1	1883	1888	ARE	cis-acting regulatory element essential for the anaerobic induction
TdZIP4B_1	1346	1351	ARE	cis-acting regulatory element essential for the anaerobic induction
TdZIP4B_1	1323	1328	ARE	cis-acting regulatory element essential for the anaerobic induction
TdZIP4B_1	1800	1808	ABRE	cis-acting element involved in the abscisic acid responsiveness
TdZIP4B_1	127	132	ARE	cis-acting regulatory element essential for the anaerobic induction
TdZIP4B_1	553	557	ABRE	cis-acting element involved in the abscisic acid responsiveness
TdZIP4B_1	1021	1028	ABRE	cis-acting element involved in the abscisic acid responsiveness
TdZIP4B_1	1022	1026	ABRE	cis-acting element involved in the abscisic acid responsiveness
TdZIP4B_1	1312	1319	O2_site	cis-acting regulatory element involved in zein metabolism regulation
TdZIP5A_1	130	135	ABRE	cis-acting element involved in the abscisic acid responsiveness
TdZIP5A_1	91	95	ABRE	cis-acting element involved in the abscisic acid responsiveness
TdZIP5A_1	1002	1007	TGA_element	auxin-responsive element
TdZIP5A_1	1833	1837	CGTCA_motif	cis-acting regulatory element involved in the MeJA-responsiveness
TdZIP5A_1	468	473	MBS	MYB binding site involved in drought-inducibility
TdZIP5A_1	276	280	ABRE	cis-acting element involved in the abscisic acid responsiveness
TdZIP5A_1	409	413	ABRE	cis-acting element involved in the abscisic acid responsiveness
TdZIP5A_1	1403	1407	ABRE	cis-acting element involved in the abscisic acid responsiveness
TdZIP5A_1	1867	1871	ABRE	cis-acting element involved in the abscisic acid responsiveness
TdZIP5A_1	1635	1639	CGTCA_motif	cis-acting regulatory element involved in the MeJA-responsiveness
TdZIP5A_1	842	849	RY_element	cis-acting regulatory element involved in seed-specific regulation
TdZIP5A_1	154	159	LTR	cis-acting element involved in low-temperature responsiveness
TdZIP5A_1	658	663	CAT_box	cis-acting regulatory element related to meristem expression
TdZIP5A_1	1596	1601	CAT_box	cis-acting regulatory element related to meristem expression
TdZIP5A_1	1584	1592	TCA	cis-acting element involved in salicylic acid responsiveness
TdZIP5B_1	945	953	O2_site	cis-acting regulatory element involved in zein metabolism regulation
TdZIP5B_1	298	303	GC_motif	enhancer-like element involved in anoxic specific inducibility
TdZIP5B_1	233	238	GC_motif	enhancer-like element involved in anoxic specific inducibility
TdZIP5B_1	1023	1027	ABRE	cis-acting element involved in the abscisic acid responsiveness
TdZIP5B_1	80	84	ABRE	cis-acting element involved in the abscisic acid responsiveness
TdZIP5B_1	1124	1129	ARE	cis-acting regulatory element essential for the anaerobic induction
TdZIP5B_1	639	645	AuxRR_core	cis-acting regulatory element involved in auxin responsiveness
TdZIP5B_1	1306	1311	GC_motif	enhancer-like element involved in anoxic specific inducibility
TdZIP5B_1	310	314	ABRE	cis-acting element involved in the abscisic acid responsiveness
TdZIP5B_1	1170	1174	ABRE	cis-acting element involved in the abscisic acid responsiveness
TdZIP5B_1	1771	1779	ABRE	cis-acting element involved in the abscisic acid responsiveness
TdZIP5B_1	1286	1291	CAT_box	cis-acting regulatory element related to meristem expression
TdZIP6A_1	1678	1683	ARE	cis-acting regulatory element essential for the anaerobic induction
TdZIP6A_1	1165	1169	CGTCA_motif	cis-acting regulatory element involved in the MeJA-responsiveness
TdZIP6A_1	1944	1949	LTR	cis-acting element involved in low-temperature responsiveness
TdZIP6A_1	1934	1939	LTR	cis-acting element involved in low-temperature responsiveness
TdZIP6A_1	451	455	ABRE	cis-acting element involved in the abscisic acid responsiveness
TdZIP6A_1	127	131	ABRE	cis-acting element involved in the abscisic acid responsiveness
TdZIP6A_1	774	779	ARE	cis-acting regulatory element essential for the anaerobic induction
TdZIP6A_1	1190	1194	CGTCA_motif	cis-acting regulatory element involved in the MeJA-responsiveness
TdZIP6A_1	1872	1876	CGTCA_motif	cis-acting regulatory element involved in the MeJA-responsiveness
TdZIP6A_1	169	173	ABRE	cis-acting element involved in the abscisic acid responsiveness
TdZIP6A_1	294	300	ABRE	cis-acting element involved in the abscisic acid responsiveness
TdZIP6A_1	304	308	ABRE	cis-acting element involved in the abscisic acid responsiveness
TdZIP6A_2	1501	1507	ABRE	cis-acting element involved in the abscisic acid responsiveness
TdZIP6A_2	800	804	ABRE	cis-acting element involved in the abscisic acid responsiveness
TdZIP6A_2	790	798	ABRE	cis-acting element involved in the abscisic acid responsiveness
TdZIP6A_2	1870	1875	CAT_box	cis-acting regulatory element related to meristem expression
TdZIP6A_2	1494	1499	TGA_element	auxin-responsive element
TdZIP6A_2	323	328	GC_motif	enhancer-like element involved in anoxic specific inducibility
TdZIP6A_2	188	193	MBS	MYB binding site involved in drought-inducibility
TdZIP6A_2	457	461	CGTCA_motif	cis-acting regulatory element involved in the MeJA-responsiveness
TdZIP6A_2	655	660	LTR	cis-acting element involved in low-temperature responsiveness
TdZIP6A_2	404	409	LTR	cis-acting element involved in low-temperature responsiveness
TdZIP6A_2	1049	1057	TCA	cis-acting element involved in salicylic acid responsiveness
TdZIP6A_2	1043	1051	TCA	cis-acting element involved in salicylic acid responsiveness
TdZIP6A_2	249	253	ABRE	cis-acting element involved in the abscisic acid responsiveness
TdZIP6A_2	1146	1152	TCCC_motif	light responsive element
TdZIP6A_2	1044	1049	GC_motif	enhancer-like element involved in anoxic specific inducibility
TdZIP6A_2	1635	1639	CGTCA_motif	cis-acting regulatory element involved in the MeJA-responsiveness
TdZIP6A_2	1504	1512	O2_site	cis-acting regulatory element involved in zein metabolism regulation
TdZIP6B_1	446	450	ABRE	cis-acting element involved in the abscisic acid responsiveness
TdZIP6B_1	378	382	ABRE	cis-acting element involved in the abscisic acid responsiveness
TdZIP6B_1	127	131	ABRE	cis-acting element involved in the abscisic acid responsiveness
TdZIP6B_1	963	967	CGTCA_motif	cis-acting regulatory element involved in the MeJA-responsiveness
TdZIP6B_1	102	107	CAT_box	cis-acting regulatory element related to meristem expression
TdZIP6B_1	764	769	ARE	cis-acting regulatory element essential for the anaerobic induction
TdZIP6B_1	1872	1876	CGTCA_motif	cis-acting regulatory element involved in the MeJA-responsiveness
TdZIP6B_1	125	131	AuxRR_core	cis-acting regulatory element involved in auxin responsiveness
TdZIP6B_1	248	256	TC_rich_repeats	cis-acting element involved in defense and stress responsiveness
TdZIP6B_2	187	192	MBS	MYB binding site involved in drought-inducibility
TdZIP6B_2	789	797	ABRE	cis-acting element involved in the abscisic acid responsiveness
TdZIP6B_2	269	274	CAT_box	cis-acting regulatory element related to meristem expression
TdZIP6B_2	1026	1034	TCA	cis-acting element involved in salicylic acid responsiveness
TdZIP6B_2	1020	1028	TCA	cis-acting element involved in salicylic acid responsiveness
TdZIP6B_2	1946	1950	CGTCA_motif	cis-acting regulatory element involved in the MeJA-responsiveness
TdZIP6B_2	119	125	TCCC_motif	light responsive element
TdZIP6B_2	1163	1169	TCCC_motif	light responsive element
TdZIP6B_2	1912	1918	TCCC_motif	light responsive element
TdZIP6B_2	816	821	GC_motif	enhancer-like element involved in anoxic specific inducibility
TdZIP6B_2	1067	1072	GC_motif	enhancer-like element involved in anoxic specific inducibility
TdZIP6B_2	371	379	O2_site	cis-acting regulatory element involved in zein metabolism regulation
TdZIP6B_3	487	492	MBS	MYB binding site involved in drought-inducibility
TdZIP6B_3	418	423	ARE	cis-acting regulatory element essential for the anaerobic induction
TdZIP6B_3	1559	1567	O2_site	cis-acting regulatory element involved in zein metabolism regulation
TdZIP6B_3	466	471	TGA_element	auxin-responsive element
TdZIP6B_3	1627	1635	ABRE	cis-acting element involved in the abscisic acid responsiveness
TdZIP6B_3	1629	1633	ABRE	cis-acting element involved in the abscisic acid responsiveness
TdZIP6B_3	527	531	CGTCA_motif	cis-acting regulatory element involved in the MeJA-responsiveness
TdZIP6B_3	218	222	CGTCA_motif	cis-acting regulatory element involved in the MeJA-responsiveness
TdZIP6B_3	1382	1387	MBS	MYB binding site involved in drought-inducibility
TdZIP6B_3	1562	1567	MBS	MYB binding site involved in drought-inducibility
TdZIP6B_3	1496	1501	ARE	cis-acting regulatory element essential for the anaerobic induction
TdZIP6B_3	412	417	CAT_box	cis-acting regulatory element related to meristem expression
TdZIP6B_3	995	1000	TGA_element	auxin-responsive element
TdZIP6B_3	78	86	ABRE	cis-acting element involved in the abscisic acid responsiveness
TdZIP6B_3	81	85	ABRE	cis-acting element involved in the abscisic acid responsiveness
TdZIP6B_3	485	489	ABRE	cis-acting element involved in the abscisic acid responsiveness
TdZIP6B_3	1741	1750	ABRE	cis-acting element involved in the abscisic acid responsiveness
TdZIP6B_3	1744	1748	ABRE	cis-acting element involved in the abscisic acid responsiveness
TdZIP6B_3	962	966	CGTCA_motif	cis-acting regulatory element involved in the MeJA-responsiveness
TdZIP7A_2	1162	1166	ABRE	cis-acting element involved in the abscisic acid responsiveness
TdZIP7A_2	867	871	ABRE	cis-acting element involved in the abscisic acid responsiveness
TdZIP7A_2	1878	1884	TCCC_motif	light responsive element
TdZIP7A_2	1409	1414	MBS	MYB binding site involved in drought-inducibility
TdZIP7A_2	965	970	MBS	MYB binding site involved in drought-inducibility
TdZIP7A_2	639	643	CGTCA_motif	cis-acting regulatory element involved in the MeJA-responsiveness
TdZIP7A_2	119	123	CGTCA_motif	cis-acting regulatory element involved in the MeJA-responsiveness
TdZIP7A_2	1326	1331	TGA_element	auxin-responsive element
TdZIP7A_2	1645	1650	LTR	cis-acting element involved in low-temperature responsiveness
TdZIP7A_2	1959	1964	ARE	cis-acting regulatory element essential for the anaerobic induction
TdZIP7A_2	1149	1154	GC_motif	enhancer-like element involved in anoxic specific inducibility
TdZIP7A_2	1385	1390	GC_motif	enhancer-like element involved in anoxic specific inducibility
TdZIP7A_2	1412	1420	ABRE	cis-acting element involved in the abscisic acid responsiveness
TdZIP7A_2	20	26	TCCC_motif	light responsive element
TdZIP7A_2	222	228	TCCC_motif	light responsive element
TdZIP7A_2	1614	1622	TCA	cis-acting element involved in salicylic acid responsiveness
TdZIP7A_2	170	175	MBS	MYB binding site involved in drought-inducibility
TdZIP7A_2	1066	1071	TGA_element	auxin-responsive element
TdZIP7A_2	112	117	LTR	cis-acting element involved in low-temperature responsiveness
TdZIP7A_3	1601	1607	GARE_motif	gibberellin-responsive element
TdZIP7A_3	1153	1158	CAT_box	cis-acting regulatory element related to meristem expression
TdZIP7A_3	1853	1858	LTR	cis-acting element involved in low-temperature responsiveness
TdZIP7A_3	1961	1966	ARE	cis-acting regulatory element essential for the anaerobic induction
TdZIP7A_3	658	663	ARE	cis-acting regulatory element essential for the anaerobic induction
TdZIP7A_3	503	507	ABRE	cis-acting element involved in the abscisic acid responsiveness
TdZIP7A_3	238	244	TCCC_motif	light responsive element
TdZIP7A_3	250	255	GC_motif	enhancer-like element involved in anoxic specific inducibility
TdZIP7A_3	240	248	O2_site	cis-acting regulatory element involved in zein metabolism regulation
TdZIP7A_3	541	546	CAT_box	cis-acting regulatory element related to meristem expression
TdZIP7A_3	950	955	LTR	cis-acting element involved in low-temperature responsiveness
TdZIP7A_3	167	175	ABRE	cis-acting element involved in the abscisic acid responsiveness
TdZIP7A_3	170	174	ABRE	cis-acting element involved in the abscisic acid responsiveness
TdZIP7A_3	1389	1394	MBS	MYB binding site involved in drought-inducibility
TdZIP7A_3	1412	1416	CGTCA_motif	cis-acting regulatory element involved in the MeJA-responsiveness
TdZIP7A_3	1512	1516	CGTCA_motif	cis-acting regulatory element involved in the MeJA-responsiveness
TdZIP7A_3	1817	1825	TCA	cis-acting element involved in salicylic acid responsiveness
TdZIP7B_1	1874	1882	TC_rich_repeats	cis-acting element involved in defense and stress responsiveness
TdZIP7B_1	152	158	GARE_motif	gibberellin-responsive element
TdZIP7B_1	1896	1900	ABRE	cis-acting element involved in the abscisic acid responsiveness
TdZIP7B_1	670	674	ABRE	cis-acting element involved in the abscisic acid responsiveness
TdZIP7B_1	1108	1114	AuxRR_core	cis-acting regulatory element involved in auxin responsiveness
TdZIP7B_1	1581	1585	ABRE	cis-acting element involved in the abscisic acid responsiveness
TdZIP7B_1	103	107	CGTCA_motif	cis-acting regulatory element involved in the MeJA-responsiveness
TdZIP7B_1	594	598	CGTCA_motif	cis-acting regulatory element involved in the MeJA-responsiveness
TdZIP7B_2	1965	1970	ARE	cis-acting regulatory element essential for the anaerobic induction
TdZIP7B_2	1288	1293	GC_motif	enhancer-like element involved in anoxic specific inducibility
TdZIP7B_2	1035	1043	GC_motif	enhancer-like element involved in anoxic specific inducibility
TdZIP7B_2	1556	1560	CGTCA_motif	cis-acting regulatory element involved in the MeJA-responsiveness
TdZIP7B_2	1066	1070	CGTCA_motif	cis-acting regulatory element involved in the MeJA-responsiveness
TdZIP7B_2	916	920	CGTCA_motif	cis-acting regulatory element involved in the MeJA-responsiveness
TdZIP7B_2	911	919	ABRE	cis-acting element involved in the abscisic acid responsiveness
TdZIP7B_2	1576	1581	LTR	cis-acting element involved in low-temperature responsiveness
TdZIP7B_2	1917	1922	MBS	MYB binding site involved in drought-inducibility
TdZIP7B_2	850	854	CGTCA_motif	cis-acting regulatory element involved in the MeJA-responsiveness
TdZIP7B_3	1537	1542	ARE	cis-acting regulatory element essential for the anaerobic induction
TdZIP7B_3	161	165	CGTCA_motif	cis-acting regulatory element involved in the MeJA-responsiveness
TdZIP7B_3	880	886	TCCC_motif	light responsive element
TdZIP7B_3	1135	1139	ABRE	cis-acting element involved in the abscisic acid responsiveness
TdZIP7B_3	892	897	GC_motif	enhancer-like element involved in anoxic specific inducibility
TdZIP7B_3	484	489	GC_motif	enhancer-like element involved in anoxic specific inducibility
TdZIP7B_3	400	405	GC_motif	enhancer-like element involved in anoxic specific inducibility
TdZIP7B_3	295	300	GC_motif	enhancer-like element involved in anoxic specific inducibility
TdZIP7B_3	757	762	MBS	MYB binding site involved in drought-inducibility
TdZIP7B_3	275	279	CGTCA_motif	cis-acting regulatory element involved in the MeJA-responsiveness
TdZIP7B_3	780	784	CGTCA_motif	cis-acting regulatory element involved in the MeJA-responsiveness
TdZIP7B_3	880	884	CGTCA_motif	cis-acting regulatory element involved in the MeJA-responsiveness
TdZIP7B_3	991	998	RY_element	cis-acting regulatory element involved in seed-specific regulation
TdZIP7B_3	1550	1558	ABRE	cis-acting element involved in the abscisic acid responsiveness
