# Supplementary material for: Genome-Wide Investigation and Functional Verification of the ZIP Family Transporters in Wild Emmer Wheat
Source: Int J Mol Sci. 2022 Mar 5;23(5):2866. doi: 10.3390/ijms23052866 (PMC8911026; doi:10.3390/ijms23052866)
Supplement: Supplementary file 1 [file ijms-23-02866-s001.zip › Table S4.xlsx]

## Sheet: Sheet1
Table S4 List of primers used for this study.
GeneID	Forward (5'-3')	Reverse (5'-3')
q-TdZIP1A-2	GGCCGGTCTGTCCTCATTTTA	GATCCACCAGCGCCATGTATA
q-TdZIP1A-3	ATTGGATGGTGATTGCATGCG	CATCAAGCACACCCAAGCAAA
q-TdZIP1A-4	CCCAACACCCTGATCATCCAA	TTTACGATGACCTGCAGCCTT
q-TdZIP1B-3	GGGCTTTGATCCCAAGCTTTG	GGACATCAAACACACCCAAGC
q-TdZIP1B-5	GCATAGTGAGCACACCCATCT	CGCATGCGTATTTTGTTGGGA
q-TdZIP2B-3	AACATTGACATGCCCGGAGAT	CCGGTGAGCTGACAACAATTG
q-TdZIP4A-1	ATGGCTGCCAATCTCAAGCTC	AGATGGCGATGATCTTGAGCT
q-TdZIP6A-2	CAACGCACTCAACTCCATTGG	CTTGCATCAGTTGTTGGCACA
q-TdZIP6B-1	TTCATCTACGTCTCCGTCAACC	CAGGTGTCCCATATCATGACGA
q-TdZIP6B-2	GCATTTGACTATGCTGGCCAG	TGATCTCCTTCGGTAGGCTGA
q-TdZIP7A-2	TCTGAGGCGCAGTTCAAGAAT	AATGCCTTCCACCAACAATGC
q-TdZIP7A-3	AAGGTCGTCAGGTGGTTGTTT	AGGTCGGAAATACATGCAGCA
q-TdZIP7B-1	ACACTGTATGAGATGCTGCCA	AAGCGCTCATCTCCTTTGGAA
q-TdZIP7B-2	TCTGAGGCGCAGTTCAAGAAT	AGAATGCCTTCCACCACCAAT
q-TdZIP7B-3	TGTTTCTCAGAGCCCGTGTAC	GAAGGCCATCAAGAGCGTAGA
TdZIP1A-3-pyes2	GATATCTGCAGAATTATGGATAGAAAAGTCGGAGTGGTTTTAGT	TACCGAGCTCGGATCTCATGTGACCGCTTCTGGAGC
TdZIP6B-1-pyes2	GATATCTGCAGAATTATGGCCTCGGCCACC	TACCGAGCTCGGATCTCAGGTGTCCCATATCATGACGACG
TdZIP6B-2-pyes2	GATATCTGCAGAATTATGTTGAGCATCTCGTTTCTAGACTTGG	TACCGAGCTCGGATCTCACAAGCTGATCTCCTTCGGTAGG
TdZIP7A-3-pyes2	GATATCTGCAGAATTTTGGTGGCAGCTTCGGTG	GATATCTGCAGAATTTTGGTGGCAGCTTCGGTG
TdZIP7B-2-pyes2	GATATCTGCAGAATTCGACGACGAGAAGCAGGACG	TACCGAGCTCGGATCCCTAAGCCCAGATAGCCAGTGATGAC
TdZIP6B-1-2300	TTTGGAGAGGACAGGATGGCCTCGGCCACC	TCACCATGGTACTAGTCAGGTGTCCCATATCATGACGACG
